# Supplementary material for: Evaluating ChatGPT-4 for the Interpretation of Images from Several Diagnostic Techniques in Gastroenterology
Source: J Clin Med. 2025 Jan 17;14(2):572. doi: 10.3390/jcm14020572 (PMC11765803; doi:10.3390/jcm14020572)
Supplement: Supplementary file 1 [file jcm-14-00572-s001.zip]

Archive with 1 entries (1 files):
- jcm-3345324-supplementary.pdf
